# Supplementary material for: Cocaine- and amphetamine-regulated transcripts in two percomorphs: evolutionary conservation and energy-status dependent responses
Source: Front Endocrinol (Lausanne). 2026 Jun 30;17:1870522. doi: 10.3389/fendo.2026.1870522 (PMC13364575; doi:10.3389/fendo.2026.1870522)
Supplement: Supplementary file 5 [file Table1.xlsx]

## Sheet: Taxonomy and count
Species	TaxID	Number of genes	Genome Accession Number	Taxonomy
Proto CART
Ciona intestinalis	7719	1	GCF_018327825.1	cellular organisms	Eukaryota	Opisthokonta	Metazoa	Eumetazoa	Bilateria	Deuterostomia	Chordata	Tunicata	Ascidiacea	Phlebobranchia	Cionidae	Ciona
Styela clava	7725	1	GCF_964204865.1	cellular organisms	Eukaryota	Opisthokonta	Metazoa	Eumetazoa	Bilateria	Deuterostomia	Chordata	Tunicata	Ascidiacea	Stolidobranchia	Styelidae	Styela
Asymmetron lucayanum	223987	1	GCA_001663935.1	cellular organisms	Eukaryota	Opisthokonta	Metazoa	Eumetazoa	Bilateria	Deuterostomia	Chordata	Cephalochordata	Leptocardii	Amphioxiformes	Branchiostomatidae	Asymmetron
Branchiostoma floridae	7739	1	GCF_000003815.2	cellular organisms	Eukaryota	Opisthokonta	Metazoa	Eumetazoa	Bilateria	Deuterostomia	Chordata	Cephalochordata	Leptocardii	Amphioxiformes	Branchiostomatidae	Branchiostoma
CART
Eptatretus burgeri	7764	1	GCA_900186335.3	cellular organisms	Eukaryota	Opisthokonta	Metazoa	Eumetazoa	Bilateria	Deuterostomia	Chordata	Craniata	Vertebrata	Cyclostomata	Myxini	Myxiniformes	Myxinidae	Eptatretinae	Eptatretus
Myxine glutinosa	7769	1	GCF_040869285.1	cellular organisms	Eukaryota	Opisthokonta	Metazoa	Eumetazoa	Bilateria	Deuterostomia	Chordata	Craniata	Vertebrata	Cyclostomata	Myxini	Myxiniformes	Myxinidae	Myxininae	Myxine
Geotria australis	71168	2	GCA_036362915.1	cellular organisms	Eukaryota	Opisthokonta	Metazoa	Eumetazoa	Bilateria	Deuterostomia	Chordata	Craniata	Vertebrata	Cyclostomata	Hyperoartia	Petromyzontiformes	Geotriidae	Geotria
Lethenteron reissneri	7753	2	GCF_015708825.1	cellular organisms	Eukaryota	Opisthokonta	Metazoa	Eumetazoa	Bilateria	Deuterostomia	Chordata	Craniata	Vertebrata	Cyclostomata	Hyperoartia	Petromyzontiformes	Petromyzontidae	Lethenteron
Petromyzon marinus	7757	2	GCF_048934315.1	cellular organisms	Eukaryota	Opisthokonta	Metazoa	Eumetazoa	Bilateria	Deuterostomia	Chordata	Craniata	Vertebrata	Cyclostomata	Hyperoartia	Petromyzontiformes	Petromyzontidae	Petromyzon
Callorhinchus milii	7868	3	GCF_018977255.1	cellular organisms	Eukaryota	Opisthokonta	Metazoa	Eumetazoa	Bilateria	Deuterostomia	Chordata	Craniata	Vertebrata	Gnathostomata	Chondrichthyes	Holocephali	Chimaeriformes	Callorhinchidae	Callorhinchus
Huso huso	61971	10	GCA_036884735.1	cellular organisms	Eukaryota	Opisthokonta	Metazoa	Eumetazoa	Bilateria	Deuterostomia	Chordata	Craniata	Vertebrata	Gnathostomata	Teleostomi	Euteleostomi	Actinopterygii	Actinopteri	Chondrostei	Acipenseriformes	Acipenseroidei	Acipenseridae	Husinae	Huso
Lepisosteus oculatus	7918	6	GCF_040954835.1	cellular organisms	Eukaryota	Opisthokonta	Metazoa	Eumetazoa	Bilateria	Deuterostomia	Chordata	Craniata	Vertebrata	Gnathostomata	Teleostomi	Euteleostomi	Actinopterygii	Actinopteri	Neopterygii	Holostei	Semionotiformes	Lepisosteidae	Lepisosteus
Anguilla anguilla	7936	9	GCF_013347855.1	cellular organisms	Eukaryota	Opisthokonta	Metazoa	Eumetazoa	Bilateria	Deuterostomia	Chordata	Craniata	Vertebrata	Gnathostomata	Teleostomi	Euteleostomi	Actinopterygii	Actinopteri	Neopterygii	Teleostei	Elopocephalai	Elopocephala	Elopomorpha	Anguilliformes	Anguillidae	Anguilla
Seriola quinqueradiata	8161	6	GCA_002217815.1	cellular organisms	Eukaryota	Opisthokonta	Metazoa	Eumetazoa	Bilateria	Deuterostomia	Chordata	Craniata	Vertebrata	Gnathostomata	Teleostomi	Euteleostomi	Actinopterygii	Actinopteri	Neopterygii	Teleostei	Osteoglossocephalai	Clupeocephala	Euteleosteomorpha	Neoteleostei	Eurypterygia	Ctenosquamata	Acanthomorphata	Euacanthomorphacea	Percomorphaceae	Carangaria	Carangiformes	Carangidae	Seriola
Seriola dumerili	41447	6	GCF_002260705.1	cellular organisms	Eukaryota	Opisthokonta	Metazoa	Eumetazoa	Bilateria	Deuterostomia	Chordata	Craniata	Vertebrata	Gnathostomata	Teleostomi	Euteleostomi	Actinopterygii	Actinopteri	Neopterygii	Teleostei	Osteoglossocephalai	Clupeocephala	Euteleosteomorpha	Neoteleostei	Eurypterygia	Ctenosquamata	Acanthomorphata	Euacanthomorphacea	Percomorphaceae	Carangaria	Carangiformes	Carangidae	Seriola
Cynoglossus semilaevis	244447	4	GCF_000523025.1	cellular organisms	Eukaryota	Opisthokonta	Metazoa	Eumetazoa	Bilateria	Deuterostomia	Chordata	Craniata	Vertebrata	Gnathostomata	Teleostomi	Euteleostomi	Actinopterygii	Actinopteri	Neopterygii	Teleostei	Osteoglossocephalai	Clupeocephala	Euteleosteomorpha	Neoteleostei	Eurypterygia	Ctenosquamata	Acanthomorphata	Euacanthomorphacea	Percomorphaceae	Carangaria	Pleuronectiformes	Pleuronectoidei	Cynoglossidae	Cynoglossinae	Cynoglossus
Solea senegalensis	28829	7	GCF_019176455.1	cellular organisms	Eukaryota	Opisthokonta	Metazoa	Eumetazoa	Bilateria	Deuterostomia	Chordata	Craniata	Vertebrata	Gnathostomata	Teleostomi	Euteleostomi	Actinopterygii	Actinopteri	Neopterygii	Teleostei	Osteoglossocephalai	Clupeocephala	Euteleosteomorpha	Neoteleostei	Eurypterygia	Ctenosquamata	Acanthomorphata	Euacanthomorphacea	Percomorphaceae	Carangaria	Pleuronectiformes	Pleuronectoidei	Soleidae	Solea
Sparus aurata	8175	6	GCF_900880675.1	cellular organisms	Eukaryota	Opisthokonta	Metazoa	Eumetazoa	Bilateria	Deuterostomia	Chordata	Craniata	Vertebrata	Gnathostomata	Teleostomi	Euteleostomi	Actinopterygii	Actinopteri	Neopterygii	Teleostei	Osteoglossocephalai	Clupeocephala	Euteleosteomorpha	Neoteleostei	Eurypterygia	Ctenosquamata	Acanthomorphata	Euacanthomorphacea	Percomorphaceae	Eupercaria	Spariformes	Sparidae	Sparus
Oryzias latipes	8090	6	GCF_002234675.1	cellular organisms	Eukaryota	Opisthokonta	Metazoa	Eumetazoa	Bilateria	Deuterostomia	Chordata	Craniata	Vertebrata	Gnathostomata	Teleostomi	Euteleostomi	Actinopterygii	Actinopteri	Neopterygii	Teleostei	Osteoglossocephalai	Clupeocephala	Euteleosteomorpha	Neoteleostei	Eurypterygia	Ctenosquamata	Acanthomorphata	Euacanthomorphacea	Percomorphaceae	Ovalentaria	Atherinomorphae	Beloniformes	Adrianichthyoidei	Adrianichthyidae	Oryziinae	Oryzias
Xiphophorus maculatus	8083	7	GCF_002775205.1	cellular organisms	Eukaryota	Opisthokonta	Metazoa	Eumetazoa	Bilateria	Deuterostomia	Chordata	Craniata	Vertebrata	Gnathostomata	Teleostomi	Euteleostomi	Actinopterygii	Actinopteri	Neopterygii	Teleostei	Osteoglossocephalai	Clupeocephala	Euteleosteomorpha	Neoteleostei	Eurypterygia	Ctenosquamata	Acanthomorphata	Euacanthomorphacea	Percomorphaceae	Ovalentaria	Atherinomorphae	Cyprinodontiformes	Cyprinodontoidei	Poeciliidae	Poeciliinae	Xiphophorus
Haplochromis burtoni	8153	7	GCA_018398535.1	cellular organisms	Eukaryota	Opisthokonta	Metazoa	Eumetazoa	Bilateria	Deuterostomia	Chordata	Craniata	Vertebrata	Gnathostomata	Teleostomi	Euteleostomi	Actinopterygii	Actinopteri	Neopterygii	Teleostei	Osteoglossocephalai	Clupeocephala	Euteleosteomorpha	Neoteleostei	Eurypterygia	Ctenosquamata	Acanthomorphata	Euacanthomorphacea	Percomorphaceae	Ovalentaria	Cichlomorphae	Cichliformes	Cichlidae	African cichlids	Pseudocrenilabrinae	Haplochromini	Haplochromis
Maylandia zebra	106582	7	GCF_041146795.1	cellular organisms	Eukaryota	Opisthokonta	Metazoa	Eumetazoa	Bilateria	Deuterostomia	Chordata	Craniata	Vertebrata	Gnathostomata	Teleostomi	Euteleostomi	Actinopterygii	Actinopteri	Neopterygii	Teleostei	Osteoglossocephalai	Clupeocephala	Euteleosteomorpha	Neoteleostei	Eurypterygia	Ctenosquamata	Acanthomorphata	Euacanthomorphacea	Percomorphaceae	Ovalentaria	Cichlomorphae	Cichliformes	Cichlidae	African cichlids	Pseudocrenilabrinae	Haplochromini	Maylandia	Maylandia zebra complex
Oreochromis niloticus	8128	7	GCF_001858045.2	cellular organisms	Eukaryota	Opisthokonta	Metazoa	Eumetazoa	Bilateria	Deuterostomia	Chordata	Craniata	Vertebrata	Gnathostomata	Teleostomi	Euteleostomi	Actinopterygii	Actinopteri	Neopterygii	Teleostei	Osteoglossocephalai	Clupeocephala	Euteleosteomorpha	Neoteleostei	Eurypterygia	Ctenosquamata	Acanthomorphata	Euacanthomorphacea	Percomorphaceae	Ovalentaria	Cichlomorphae	Cichliformes	Cichlidae	African cichlids	Pseudocrenilabrinae	Oreochromini	Oreochromis
Amphiprion ocellaris	80972	7	GCF_022539595.1	cellular organisms	Eukaryota	Opisthokonta	Metazoa	Eumetazoa	Bilateria	Deuterostomia	Chordata	Craniata	Vertebrata	Gnathostomata	Teleostomi	Euteleostomi	Actinopterygii	Actinopteri	Neopterygii	Teleostei	Osteoglossocephalai	Clupeocephala	Euteleosteomorpha	Neoteleostei	Eurypterygia	Ctenosquamata	Acanthomorphata	Euacanthomorphacea	Percomorphaceae	Ovalentaria	Ovalentaria incertae sedis	Pomacentridae	Amphiprion
Hippocampus comes	109280	5	GCF_001891065.2	cellular organisms	Eukaryota	Opisthokonta	Metazoa	Eumetazoa	Bilateria	Deuterostomia	Chordata	Craniata	Vertebrata	Gnathostomata	Teleostomi	Euteleostomi	Actinopterygii	Actinopteri	Neopterygii	Teleostei	Osteoglossocephalai	Clupeocephala	Euteleosteomorpha	Neoteleostei	Eurypterygia	Ctenosquamata	Acanthomorphata	Euacanthomorphacea	Percomorphaceae	Syngnathiaria	Syngnathiformes	Syngnathoidei	Syngnathidae	Hippocampinae	Hippocampus
Esox lucius	8010	6	GCF_011004845.1	cellular organisms	Eukaryota	Opisthokonta	Metazoa	Eumetazoa	Bilateria	Deuterostomia	Chordata	Craniata	Vertebrata	Gnathostomata	Teleostomi	Euteleostomi	Actinopterygii	Actinopteri	Neopterygii	Teleostei	Osteoglossocephalai	Clupeocephala	Euteleosteomorpha	Protacanthopterygii	Esociformes	Esocidae	Esox
Salmo salar	8030	11(+ 4 partial or pseudo)	GCF_905237065.1	cellular organisms	Eukaryota	Opisthokonta	Metazoa	Eumetazoa	Bilateria	Deuterostomia	Chordata	Craniata	Vertebrata	Gnathostomata	Teleostomi	Euteleostomi	Actinopterygii	Actinopteri	Neopterygii	Teleostei	Osteoglossocephalai	Clupeocephala	Euteleosteomorpha	Protacanthopterygii	Salmoniformes	Salmonidae	Salmoninae	Salmo
Salvelinus alpinus	8036	9 (+ 2 partial or pseudo)	GCF_045679555.1	cellular organisms	Eukaryota	Opisthokonta	Metazoa	Eumetazoa	Bilateria	Deuterostomia	Chordata	Craniata	Vertebrata	Gnathostomata	Teleostomi	Euteleostomi	Actinopterygii	Actinopteri	Neopterygii	Teleostei	Osteoglossocephalai	Clupeocephala	Euteleosteomorpha	Protacanthopterygii	Salmoniformes	Salmonidae	Salmoninae	Salvelinus
Osmerus mordax	8014	7	GCF_038355195.1	cellular organisms	Eukaryota	Opisthokonta	Metazoa	Eumetazoa	Bilateria	Deuterostomia	Chordata	Craniata	Vertebrata	Gnathostomata	Teleostomi	Euteleostomi	Actinopterygii	Actinopteri	Neopterygii	Teleostei	Osteoglossocephalai	Clupeocephala	Euteleosteomorpha	Stomiati	Osmeriformes	Osmeridae	Osmerinae	Osmerus
Denticeps clupeoides	299321	6	GCF_900700375.1	cellular organisms	Eukaryota	Opisthokonta	Metazoa	Eumetazoa	Bilateria	Deuterostomia	Chordata	Craniata	Vertebrata	Gnathostomata	Teleostomi	Euteleostomi	Actinopterygii	Actinopteri	Neopterygii	Teleostei	Osteoglossocephalai	Clupeocephala	Otomorpha	Clupei	Clupeiformes	Denticipitoidei	Denticipitidae	Denticeps
Chanos chanos	29144	7	GCF_902362185.1	cellular organisms	Eukaryota	Opisthokonta	Metazoa	Eumetazoa	Bilateria	Deuterostomia	Chordata	Craniata	Vertebrata	Gnathostomata	Teleostomi	Euteleostomi	Actinopterygii	Actinopteri	Neopterygii	Teleostei	Osteoglossocephalai	Clupeocephala	Otomorpha	Ostariophysi	Anotophysi	Gonorynchiformes	Chanoidei	Chanidae	Chanos
Danio rerio	7955	6	GCF_049306965.1	cellular organisms	Eukaryota	Opisthokonta	Metazoa	Eumetazoa	Bilateria	Deuterostomia	Chordata	Craniata	Vertebrata	Gnathostomata	Teleostomi	Euteleostomi	Actinopterygii	Actinopteri	Neopterygii	Teleostei	Osteoglossocephalai	Clupeocephala	Otomorpha	Ostariophysi	Otophysi	Cypriniphysae	Cypriniformes	Cyprinoidei	Danionidae	Danioninae	Danio
Scleropages formosus	113540	7	GCF_900964775.1	cellular organisms	Eukaryota	Opisthokonta	Metazoa	Eumetazoa	Bilateria	Deuterostomia	Chordata	Craniata	Vertebrata	Gnathostomata	Teleostomi	Euteleostomi	Actinopterygii	Actinopteri	Neopterygii	Teleostei	Osteoglossocephalai	Osteoglossocephala	Osteoglossomorpha	Osteoglossiformes	Osteoglossidae	Scleropages
Erpetoichthys calabaricus	27687	6	GCF_900747795.2	cellular organisms	Eukaryota	Opisthokonta	Metazoa	Eumetazoa	Bilateria	Deuterostomia	Chordata	Craniata	Vertebrata	Gnathostomata	Teleostomi	Euteleostomi	Actinopterygii	Cladistia	Polypteriformes	Polypteridae	Erpetoichthys
Latimeria chalumnae	7897	6 (#6 can't define first exon)	GCF_037176945.1	cellular organisms	Eukaryota	Opisthokonta	Metazoa	Eumetazoa	Bilateria	Deuterostomia	Chordata	Craniata	Vertebrata	Gnathostomata	Teleostomi	Euteleostomi	Sarcopterygii	Coelacanthimorpha	Coelacanthiformes	Coelacanthidae	Latimeria
Gallus gallus	9031	2	GCF_016699485.2	cellular organisms	Eukaryota	Opisthokonta	Metazoa	Eumetazoa	Bilateria	Deuterostomia	Chordata	Craniata	Vertebrata	Gnathostomata	Teleostomi	Euteleostomi	Sarcopterygii	Dipnotetrapodomorpha	Tetrapoda	Amniota	Sauropsida	Sauria	Archelosauria	Archosauria	Dinosauria	Saurischia	Theropoda	Coelurosauria	Aves	Neognathae	Galloanserae	Galliformes	Phasianidae	Phasianinae	Gallus
Parus major	9157	2	GCF_001522545.3	cellular organisms	Eukaryota	Opisthokonta	Metazoa	Eumetazoa	Bilateria	Deuterostomia	Chordata	Craniata	Vertebrata	Gnathostomata	Teleostomi	Euteleostomi	Sarcopterygii	Dipnotetrapodomorpha	Tetrapoda	Amniota	Sauropsida	Sauria	Archelosauria	Archosauria	Dinosauria	Saurischia	Theropoda	Coelurosauria	Aves	Neognathae	Neoaves	Telluraves	Australaves	Passeriformes	Paridae	Parus
Chrysemys picta bellii	8478	4	GCF_011386835.1	cellular organisms	Eukaryota	Opisthokonta	Metazoa	Eumetazoa	Bilateria	Deuterostomia	Chordata	Craniata	Vertebrata	Gnathostomata	Teleostomi	Euteleostomi	Sarcopterygii	Dipnotetrapodomorpha	Tetrapoda	Amniota	Sauropsida	Sauria	Archelosauria	Testudinata	Testudines	Cryptodira	Durocryptodira	Testudinoidea	Emydidae	Chrysemys	Chrysemys picta
Gekko japonicus	146911	3	GCF_001447785.1	cellular organisms	Eukaryota	Opisthokonta	Metazoa	Eumetazoa	Bilateria	Deuterostomia	Chordata	Craniata	Vertebrata	Gnathostomata	Teleostomi	Euteleostomi	Sarcopterygii	Dipnotetrapodomorpha	Tetrapoda	Amniota	Sauropsida	Sauria	Lepidosauria	Squamata	Bifurcata	Gekkota	Gekkonidae	Gekkoninae	Gekko
Anolis carolensis	28377	1	GCF_035594765.1	cellular organisms	Eukaryota	Opisthokonta	Metazoa	Eumetazoa	Bilateria	Deuterostomia	Chordata	Craniata	Vertebrata	Gnathostomata	Teleostomi	Euteleostomi	Sarcopterygii	Dipnotetrapodomorpha	Tetrapoda	Amniota	Sauropsida	Sauria	Lepidosauria	Squamata	Bifurcata	Unidentata	Episquamata	Toxicofera	Iguania	Dactyloidae	Anolis
Python bivittatus	176946	2	GCF_000186305.1	cellular organisms	Eukaryota	Opisthokonta	Metazoa	Eumetazoa	Bilateria	Deuterostomia	Chordata	Craniata	Vertebrata	Gnathostomata	Teleostomi	Euteleostomi	Sarcopterygii	Dipnotetrapodomorpha	Tetrapoda	Amniota	Sauropsida	Sauria	Lepidosauria	Squamata	Bifurcata	Unidentata	Episquamata	Toxicofera	Serpentes	Henophidia	Pythonidae	Python
Ornithorhynchus anatinus	9258	1	GCF_004115215.2	cellular organisms	Eukaryota	Opisthokonta	Metazoa	Eumetazoa	Bilateria	Deuterostomia	Chordata	Craniata	Vertebrata	Gnathostomata	Teleostomi	Euteleostomi	Sarcopterygii	Dipnotetrapodomorpha	Tetrapoda	Amniota	Mammalia	Prototheria	Monotremata	Ornithorhynchidae	Ornithorhynchus
Trichechus manatus latirostris	127582	1	GCF_000243295.1	cellular organisms	Eukaryota	Opisthokonta	Metazoa	Eumetazoa	Bilateria	Deuterostomia	Chordata	Craniata	Vertebrata	Gnathostomata	Teleostomi	Euteleostomi	Sarcopterygii	Dipnotetrapodomorpha	Tetrapoda	Amniota	Mammalia	Theria	Eutheria	Afrotheria	Sirenia	Trichechidae	Trichechus	Trichechus manatus
Mus musculus	10090	1	GCF_000001635.27	cellular organisms	Eukaryota	Opisthokonta	Metazoa	Eumetazoa	Bilateria	Deuterostomia	Chordata	Craniata	Vertebrata	Gnathostomata	Teleostomi	Euteleostomi	Sarcopterygii	Dipnotetrapodomorpha	Tetrapoda	Amniota	Mammalia	Theria	Eutheria	Boreoeutheria	Euarchontoglires	Glires	Rodentia	Myomorpha	Muroidea	Muridae	Murinae	Mus	Mus
Homo sapiens	9606	1	GCF_000001405.40	cellular organisms	Eukaryota	Opisthokonta	Metazoa	Eumetazoa	Bilateria	Deuterostomia	Chordata	Craniata	Vertebrata	Gnathostomata	Teleostomi	Euteleostomi	Sarcopterygii	Dipnotetrapodomorpha	Tetrapoda	Amniota	Mammalia	Theria	Eutheria	Boreoeutheria	Euarchontoglires	Primates	Haplorrhini	Simiiformes	Catarrhini	Hominoidea	Hominidae	Homininae	Homo
Bos taurus	9913	1	GCF_002263795.3	cellular organisms	Eukaryota	Opisthokonta	Metazoa	Eumetazoa	Bilateria	Deuterostomia	Chordata	Craniata	Vertebrata	Gnathostomata	Teleostomi	Euteleostomi	Sarcopterygii	Dipnotetrapodomorpha	Tetrapoda	Amniota	Mammalia	Theria	Eutheria	Boreoeutheria	Laurasiatheria	Artiodactyla	Ruminantia	Pecora	Bovidae	Bovinae	Bos
Dasypus novemcinctus	9361	1	GCF_030445035.2	cellular organisms	Eukaryota	Opisthokonta	Metazoa	Eumetazoa	Bilateria	Deuterostomia	Chordata	Craniata	Vertebrata	Gnathostomata	Teleostomi	Euteleostomi	Sarcopterygii	Dipnotetrapodomorpha	Tetrapoda	Amniota	Mammalia	Theria	Eutheria	Xenarthra	Cingulata	Dasypodidae	Dasypus
Sarcophilus harrisii	9305	1	GCF_902635505.1	cellular organisms	Eukaryota	Opisthokonta	Metazoa	Eumetazoa	Bilateria	Deuterostomia	Chordata	Craniata	Vertebrata	Gnathostomata	Teleostomi	Euteleostomi	Sarcopterygii	Dipnotetrapodomorpha	Tetrapoda	Amniota	Mammalia	Theria	Metatheria	Dasyuromorphia	Dasyuridae	Sarcophilus
Monodelphis domestica	13616	1	GCF_027887165.1	cellular organisms	Eukaryota	Opisthokonta	Metazoa	Eumetazoa	Bilateria	Deuterostomia	Chordata	Craniata	Vertebrata	Gnathostomata	Teleostomi	Euteleostomi	Sarcopterygii	Dipnotetrapodomorpha	Tetrapoda	Amniota	Mammalia	Theria	Metatheria	Didelphimorphia	Didelphidae	Didelphinae	Monodelphis
Dromiciops gliroides	33562	1	GCF_019393635.1	cellular organisms	Eukaryota	Opisthokonta	Metazoa	Eumetazoa	Bilateria	Deuterostomia	Chordata	Craniata	Vertebrata	Gnathostomata	Teleostomi	Euteleostomi	Sarcopterygii	Dipnotetrapodomorpha	Tetrapoda	Amniota	Mammalia	Theria	Metatheria	Microbiotheria	Microbiotheriidae	Dromiciops
Bufo bufo	8384	6	GCF_905171765.1	cellular organisms	Eukaryota	Opisthokonta	Metazoa	Eumetazoa	Bilateria	Deuterostomia	Chordata	Craniata	Vertebrata	Gnathostomata	Teleostomi	Euteleostomi	Sarcopterygii	Dipnotetrapodomorpha	Tetrapoda	Amphibia	Batrachia	Anura	Neobatrachia	Hyloidea	Bufonidae	Bufo
Aquarana catesbeiana	8400	6	GCF_042186555.1	cellular organisms	Eukaryota	Opisthokonta	Metazoa	Eumetazoa	Bilateria	Deuterostomia	Chordata	Craniata	Vertebrata	Gnathostomata	Teleostomi	Euteleostomi	Sarcopterygii	Dipnotetrapodomorpha	Tetrapoda	Amphibia	Batrachia	Anura	Neobatrachia	Ranoidea	Ranidae	Aquarana
Xenopus tropicalis	8364	6	GCF_000004195.4	cellular organisms	Eukaryota	Opisthokonta	Metazoa	Eumetazoa	Bilateria	Deuterostomia	Chordata	Craniata	Vertebrata	Gnathostomata	Teleostomi	Euteleostomi	Sarcopterygii	Dipnotetrapodomorpha	Tetrapoda	Amphibia	Batrachia	Anura	Pipoidea	Pipidae	Xenopodinae	Xenopus	Silurana
Microcaecilia unicolor	1415580	4	GCF_901765095.1	cellular organisms	Eukaryota	Opisthokonta	Metazoa	Eumetazoa	Bilateria	Deuterostomia	Chordata	Craniata	Vertebrata	Gnathostomata	Teleostomi	Euteleostomi	Sarcopterygii	Dipnotetrapodomorpha	Tetrapoda	Amphibia	Gymnophiona	Siphonopidae	Microcaecilia
