# Supplementary material for: Cocaine- and amphetamine-regulated transcripts in two percomorphs: evolutionary conservation and energy-status dependent responses
Source: Front Endocrinol (Lausanne). 2026 Jun 30;17:1870522. doi: 10.3389/fendo.2026.1870522 (PMC13364575; doi:10.3389/fendo.2026.1870522)
Supplement: Supplementary file 6 [file Table2.xlsx]

## Sheet: Names and Accessions
Name in alignment	Name in tree	Clade	Description	Species	DNA accession number	Protein accession number
1Hburtoni	H burtoni 3b	3b	cartl	Haplochromis burtoni	XM_005937957.3	XP_005938019.2
2Hburtoni	H burtoni 3a	3a	cart4	Haplochromis burtoni	XM_005953054.3	XP_005953116.1
3Hburtoni	H burtoni 2a	2a	Hburtoni	Haplochromis burtoni	XM_005949061.3	XP_005949123.1
4Hburtoni	H burtoni 1b2	1b		Haplochromis burtoni	XM_005937934.2	XP_005937996.1
5Hburtoni	H burtoni 2b	2b		Haplochromis burtoni	XM_005923459.2	XP_005923521.1
6Huburtoni	H burtoni 1b1	1b	niq_cart3	Haplochromis burtoni	XM_005933505.3	XP_005933567.1
7Hburtoni	H burtoni 4	4		Haplochromis burtoni	NW_024582424.1:1090000-1092000
1Lchalumnae	L chalumnae M	M	cart1	Latimeria chalumnae	XM_006009696.2	not defined?
2Lchalumnae	L chalumnae 2b	2b	cart2	Latimeria chalumnae	XM_006002318.2	XP_006002380.1
3Lchalumnae	L chalumnae 1b	1b	cart3	Latimeria chalumnae	XM_005989732.3	XP_005989794.1
4Lchalumnae	L chalumnae 3b	3b	cart4	Latimeria chalumnae	XM_014484878.1	XP_014340364.1
5Lchalumnae	L chalumnae 3a	3a	cart5	Latimeria chalumnae	NC_088144.1:c119074735-119067000
6Lchalumnae	L chalumnae 1a	1a	cart6	Latimeria chalumnae	NC_088144.1:c119011000-119008000
3bSaurata	S aurata 3b	3b	3b	Sparus aurata		PP667330
3aSaurata	S aurata 3a	3a	3a	Sparus aurata		PP667329
1aSaurata	S aurata 1b2	1b	1a	Sparus aurata		PP667325
1bSaurata	S aurata 1b1	1b	1b	Sparus aurata		PP667326
2Saurata	S aurata 2a	2a	2a	Sparus aurata		PP667328
1cSaurata	S aurata 4	4	1c	Sparus aurata		PP667327
2aOniloticus	O niloticus 2a	2a	2a	Oreochromis niloticus		PP667321
2bOniloticus	O niloticus 2b	2b	2b	Oreochromis niloticus		PP667322
1cOniloticus	O niloticus 4	4	4	Oreochromis niloticus		PP667320
1aOniloticus	O niloticus 1b2	1b	1b2	Oreochromis niloticus		PP667318
1bOniloticus	O niloticus 1b1	1b	1b1	Oreochromis niloticus		PP667319
3aOniloticus	O niloticus 3a	3a	3a	Oreochromis niloticus		PP667323
3bOniloticus	O niloticus 3b	3b	3b	Oreochromis niloticus		PP667324
1Ssalar	S salar 1b2b	1b	2b1	Salmo salar	NM_001146680.1	NP_001140152.1	2b1
2Ssalar	S salar 2b2b	2b	1b1	Salmo salar	XM_014150559.1	XP_014006034.1	1b1
3Ssalar	S salar 2b2a	2b	1b2	Salmo salar	XM_014151634.1	XP_014007109.1	1b2
4Ssalar	S salar 2a	2a	1a	Salmo salar	XM_014149393.1	XP_014004868.1	1a
5Ssalar	S salar 3b	3b	3b	Salmo salar	XM_014127320.1	XP_013982795.1	3b
6Ssalar	S salar 3a1	3a	3a2	Salmo salar	NM_001141227.1	XP_013996985.1	3a1
7Ssalar	S salar 1b1b	1b	2a	Salmo salar	XM_045688783.1	XP_045544739.1	2a
8Ssalar	S salar 3a2	3a	3a1	Salmo salar	XM_014177116.1	XP_014032591.1	3a2
9Ssalar	S salar 1b1a	1b	n2	Salmo salar	NC_059451.1:99375000-99377500
10Ssalar	S salar 1b2a	1b		Salmo salar		XP_014039313.1	2b2
Hsapiens	H sapiens	M		Homo sapiens	NM_004291.4	NP_004282.1
Btaurus	B taurus	M		Bos taurus	NM_001007820.3	NP_001007821.1
3aSquinqueradiata	S quinqueradiata 3b	3b	3a	Seriola quinqueradiata	LC536528.1 Squv2_00131	BCD52305.1
S3bSquinqueradiata	S quinqueradiata 3a	3a	3b	Seriola quinqueradiata	LC536529.1 Squv2_00142	BCD52306.1
2bSquinqueradiata	S quinqueradiata 1b2	1b	2b	Seriola quinqueradiata	LC536527.1 Squv2_00131	BCD52304.1
2aSquinqueradiata	S quinqueradiata 1b1	1b	2a	Seriola quinqueradiata	LC536526.1 Squv2_00205	BCD52303.1
1bSquinqueradiata	S quinqueradiata 2a	2a	1b	Seriola quinqueradiata	LC536525.1 Squv2_00106	BCD52302.1
nSquinqueradiata	S quinqueradiata 4	4	new	Seriola quinqueradiata	Squv2_00006
Mmusculus	M musculus	M		Mus musculus	NM_001081493.2	NP_001074962.1
1Drerio	D rerio 2b1	2b	niq CART3-like	Danio rerio	GU057833.2	ADB12484	cart1
2Drerio	D rerio 1b1b	1b	2	Danio rerio	NM_001017570.2	NP_001017570.1	cart2, cart2a
3Drerio	D rerio 1b1a	1b	cart3 cocaine- and amphetamine-regulated transcript protein-like precursor	Danio rerio		NP_001314747.1	cart3, cart2b
4Drerio	D rerio 3a	3a	cart4 cocaine- and amphetamine-regulated transcript 4 precursor	Danio rerio	NM_001082932.1	NP_001076401.1	cart3, cart4
5Drerio	D rerio 3b	3b	cartl cocaine- and amphetamine-regulated transcript-like precursor	Danio rerio	NM_001386407.1	NP_001373336.1	cartl
6Drerio	D rerio 2b2	2b	new	Danio rerio	OQ363808	WCI99776.1	ENSDARG00000104363
1Olatipes	O latipes 3a	3a		Oryzias latipes	AB568296.1	NP_001191711.1
2Olatipes	O latipes 1b1	1b		Oryzias latipes	AB568294.1	NP_001191710.1
3Olatipes	O latipes 1b2	1b		Oryzias latipes	NM_001204779.1	NP_001191708.1
4Olatipes	O latipes 2a	2a		Oryzias latipes	NM_001204783.1	NP_001191712.1
5Olatipes	O latipes 2b	2b		Oryzias latipes	NM_001204780.1	NP_001191709.1
6Olatipes	O latipes 4	4		Oryzias latipes	NM_001204795.1	NP_001191724.1
2aSsenegalensis	S senegalensis 1b1	1b	cart2a	Solea senegalensis	KT189190.1	XP_043873882.1
1bSsenegalensis	S senegalensis 2a	2a	cart1b	Solea senegalensis	KT189189.1	XP_043903852.1
2bSsenegalensis	S senegalensis 1b2	1b	cart2b	Solea senegalensis	KT189191	XP_043886612.1
3aSsenegalensis	S senegalensis 3a	3a	cart3a	Solea senegalensis	KT189192	XP_043909142.1
3bSsenegalensis	S senegalensis 3b	3b	cart3b	Solea senegalensis	KT189193	XP_043886028.1
4Ssenegalensis	S senegalensis 4	4	cart4	Solea senegalensis	KT189194.1	ALC78698
1aSsenegalensis	S senegalensis 2b	2b	cart1a	Solea senegalensis	KT189188	XP_043899429.1
1Ggallus gallus	G gallus 4	4		Ggallus gallus		XP_003643145.2
2Ggallus gallus	G gallus 2a	2a		Ggallus gallus		XP_046760637.1
1Pbivittatus	P bivittatus 4	4		Python bivittatus		XP_007422634.1
21Pbivittatus	P bivittatus 1a	1a	cocaine- and amphetamine-regulated transcript protein-like	Python bivittatus		XP_025022986.1
1Csemilaevis	C semilaevis 3b	3b	cocaine- and amphetamine-regulated transcript-like	Cynoglossus semilaevis		XP_016886207.1
3Csemilaevis	C semilaevis 2b	2b		Cynoglossus semilaevis		XP_008335282.1
4Csemilaevis	C semilaevis 3a	3a		Cynoglossus semilaevis		XP_008329183.1
5Csemilaevis	C semilaevis 2a	2a		Cynoglossus semilaevis		XP_008308903.1
1Mzebra	M zebra 3b	3b		Maylandia zebra		XP_004566447.3
2Mzebra	M zebra 3a	3a		Maylandia zebra		XP_004573719.1
3Mzebra	M zebra 1b2	1b		Maylandia zebra		XP_004566422.1
4Mzebra	M zebra 2b	2b		Maylandia zebra		XP_004561600.1
5Msebra	M zebra 1b1	1b		Maylandia zebra		XP_004556272.1
6Mzebra	M zebra 2a	2a		Maylandia zebra		XP_004540312.1
7Mzebra	M zebra 4	4	maylandia_new	Maylandia zebra	NC_135178.1:18035674-18037778
1Salpinus	S alpinus 3a2	3a	cocaine- and amphetamine-regulated transcript protein-like	Salvelinus alpinus		XP_071223942.1
2Salpinus	S alpinus 3a1	3a	cocaine- and amphetamine-regulated transcript protein-like	Salvelinus alpinus		XP_071230970.1
3Salpinus	S alpinus 2b	2b	cocaine- and amphetamine-regulated transcript protein-like	Salvelinus alpinus		XP_071243787.1
4Salpinus	S alpinus 1b1	1b	cocaine- and amphetamine-regulated transcript 2	Salvelinus alpinus		XP_071272620.1
5Salpinus	S alpinus 1b2	1b	cocaine- and amphetamine-regulated transcript protein-like	Salvelinus alpinus		XP_071257047.1
6Salpinus	S alpinus 3b	3b	cocaine- and amphetamine-regulated transcript-like	Salvelinus alpinus		XP_071257069.1
7Salpinus	S alpinus 2a	2a	cocaine- and amphetamine-regulated transcript protein	Salvelinus alpinus		XP_071198742.1
8Salpinus	S alpinus 1a	1a	chr4	Salvelinus alpinus	NC_092089.1:c25619325-25616221
1Xmaculatus	X maculatus 2b	2b		Xiphophorus maculatus		XP_005813981.1
2Xmaculatus	X maculatus 3a	3a		Xiphophorus maculatus		XP_005813968.1
3Xmaculatus	X maculatus 1b2	1b		Xiphophorus maculatus		XP_005808153.1
4Xmaculatus	X maculatus 2a	2a		Xiphophorus maculatus		XP_005798411.1
5Xmaculatus	X maculatus 4	4	Xmaculatus_chr12	Xiphophorus maculatus	NC_036454.1:c20665188-20662883
6Xmaculatus	X maculatus 3b	3b	cocaine- and amphetamine-regulated transcript protein-like	Xiphophorus maculatus		XP_005808177.2
7Xmaculatus	X maculatus 1b1	1b		Xiphophorus maculatus		XP_005795863.1
1Aocellaris	A ocellaris 3b	3b	cocaine- and amphetamine-regulated transcript protein-like	Amphiprion ocellaris		XP_023141135.2
2Aocellaris	A ocellaris 1b2	1b		Amphiprion ocellaris		XP_023141134.2
3Aocellaris	A ocellaris 1b1	1b		Amphiprion ocellaris		XP_023140440.1
4Aocellaris	A ocellaris 2b	2b		Amphiprion ocellaris		XP_023137232.1
5Aocellaris	A ocellaris 2a	2a		Amphiprion ocellaris		XP_023133411.1
7Aocellaris	A ocellaris 3a	3a	cocaine- and amphetamine-regulated transcript 4	Amphiprion ocellaris		XP_054873816.1
8Aocellaris	A ocellaris 4	4	amphiprion_new	Amphiprion ocellaris	NC_072771.1:22130245-22131119
Amexicanus	A mexicanus 3a	3a	cocaine- and amphetamine-regulated transcript 4	Astyanax mexicanus		XP_007245712.3
1Sdumerili	S dumerili 1b1	1b		Seriola dumerili		XP_022614863.1
2Sdumerili	S dumerili 2a	2a		Seriola dumerili		XP_022606898.1
3Sdumerili	S dumerili 3a	3a		Seriola dumerili		XP_022603165.1
4Sdumerili	S dumerili 3b	3b		Seriola dumerili		XP_022605252.1
5Sdumerili	S dumerili 1b2	1b		Seriola dumerili		XP_022604709.1
6Sdumerili	S dumerili 4	4	Sdumerili_new	Seriola dumerili	NW_019174272.1:c2742318-2740214
1Elucius	E lucius 3b	3b		Esox lucius		XP_012992609.2
2Elucius	E lucius 1b1	1b		Esox lucius		XP_010882083.1
3Elucius	E lucius 3a	3a		Esox lucius		XP_010872002.1
4Elucius	E lucius 2a	2a		Esox lucius		XP_010869671.1
5Elucius	E lucius 1b2	1b		Esox lucius		XP_010875974.1
6Elucius	E lucius 2b	2b	esox_new	Esox lucius	NC_047590.1:c11020718-11018341
1Hcomes	H comes 4	4		Hippocampus comes		XP_019750182.1
2Hcomes	H comes 3a	3a		Hippocampus comes		XP_019745797.1
3Hcomes	H comes 2a	2a		Hippocampus comes		XP_019728180.1
4Hcomes	H comes 3b	3b		Hippocampus comes		XP_019722792.1
5Hcomes	H comes 1b2	1b		Hippocampus comes		XP_019722791.1
1Pmajor	P major 4	4		Parus major		XP_015507890.1
2Pmajor	P major 2a	2a		Parus major		XP_015507212.1
1Xtropicalis	X tropicalis 2a	2a		Xenopus tropicalis		XP_002935916.2
2Xtropicalis	X tropicalis 4	4		Xenopus tropicalis		XP_002934864.1
3Xtropicalis	X tropicalis 3a2	3a		Xenopus tropicalis		XP_002932292.1
4Xtropicalis	X tropicalis 1b	1b	uncharacterized protein LOC780026 precursor	Xenopus tropicalis		NP_001072571.1
5Xtropicalis	X tropicalis 1a	1a		Xenopus tropicalis		XP_031746956.1
6Xtropicalis	X tropicalis 3a1	3a	cocaine- and amphetamine-regulated transcript protein-like	Xenopus tropicalis		XP_031746957.1
Eburgeri	E burgeri	Hagfish	contig: cluster12	Eptatretus burgeri	FYBX03000012.1:97221000-97222900
Mglutinosa	M glutinosa	Hagfish	cocaine- and amphetamine-regulated transcript protein	Myxine glutinosa		XP_067965322.1
1Pmarinus	P marinus B	Lamprey	cocaine- and amphetamine-regulated transcript protein-like	Petromyzon marinus		XP_032831845.2
2Pmarinus	P marinus A	Lamprey	cocaine- and amphetamine-regulated transcript protein	Petromyzon marinus		XP_032818459.1
1Lreissneri	L reissneri B	Lamprey	cocaine- and amphetamine-regulated transcript protein-like	Lethenteron reissneri		XP_061434322.1
2Lreissneri	L reissneri A	Lamprey	cocaine- and amphetamine-regulated transcript protein	Lethenteron reissneri		XP_061413777.1
1Ecalabaricus	E calabaricus 1a	1a	cocaine- and amphetamine-regulated transcript protein-like	Erpetoichthys calabaricus		XP_028647424.1
2Ecalabaricus	E calabaricus 4	4	cocaine- and amphetamine-regulated transcript protein	Erpetoichthys calabaricus		XP_028661488.1
3Ecalabaricus	E calabaricus 1b	1b	cocaine- and amphetamine-regulated transcript protein-like	Erpetoichthys calabaricus		XP_028678799.1
4Ecalabaricus	E calabaricus 3b	3b	cocaine- and amphetamine-regulated transcript-like	Erpetoichthys calabaricus		XP_028678855.1
5Ecalabaricus	E calabaricus 2b	2b	cocaine- and amphetamine-regulated transcript protein	Erpetoichthys calabaricus		XP_028670518.1
6Ecalabaricus	E calabaricus 3a	3a	cocaine- and amphetamine-regulated transcript 4	Erpetoichthys calabaricus		XP_028647434.1
1Hhuso	H huso 4b	4	cocaine- and amphetamine-regulated mRNA protein	Huso huso		KAK6494903.1
2Hhuso	H huso 4a	4	cocaine- and amphetamine-regulated mRNA protein	Huso huso		KAK6492437.1
3Hhuso	H huso 1b1a	1b	cocaine- and amphetamine-regulated mRNA protein-like	Huso huso		KAK6475065.1
4Hhuso	H huso 3b2	3b	cocaine- and amphetamine-regulated mRNA protein-like	Huso huso		KAK6475067.1
5Hhuso	H huso 1b1b	1b	cocaine- and amphetamine-regulated mRNA protein-like	Huso huso		KAK6476894.1
6Hhuso	H huso 3b1	3b	cocaine- and amphetamine-regulated mRNA protein-like	Huso huso		KAK6476892.1
7Hhuso	H huso 3a1	3a	cocaine- and amphetamine-regulated mRNA 4	Huso huso		KAK6467181.1
8Hhuso	H huso 3a2	3a	cocaine- and amphetamine-regulated mRNA 4	Huso huso		KAK6471305.1
9Hhuso	H huso 2b1a	2b	chr 49	Huso huso	CM072710.1:c4864000-4861000
10Hhuso	H huso 2b1b	2b	chr45	Huso huso	CM072706.1:4324000-4327000
1Loculatus	L oculatus 2b	2b	cocaine- and amphetamine-regulated transcript protein	Lepisosteus oculatus		XP_069042127.1
2Loculatus	L oculatus 1b	1b	cocaine- and amphetamine-regulated transcript protein-like	Lepisosteus oculatus		XP_006628836.1
3Loculatus	L oculatus 3b	3b	cocaine- and amphetamine-regulated transcript-like	Lepisosteus oculatus		XP_015198580.1
4Loculatus	L oculatus 1a	1a	cocaine- and amphetamine-regulated transcript protein-like	Lepisosteus oculatus		XP_069040756.1
5Loculatus	L oculatus 3a	3a	cocaine- and amphetamine-regulated transcript 4	Lepisosteus oculatus		XP_069040755.1
6Loculatus	L oculatus 4	4		Lepisosteus oculatus	NC_090698.1:23313000-23316000
1Aanguilla	A anguilla 2b2	2b	cocaine- and amphetamine-regulated transcript protein-like	Anguilla anguilla		XP_035276442.1
2Aanguilla	A anguilla 1b1	1b	cocaine- and amphetamine-regulated transcript protein-like	Anguilla anguilla		XP_035275242.1
3Aanguilla	A anguilla 3b	3b	cocaine- and amphetamine-regulated transcript protein	Anguilla anguilla		XP_035275297.1
4Aanguilla	A anguilla 1b2	1b	cocaine- and amphetamine-regulated transcript protein-like	Anguilla anguilla		XP_035251174.1
5Aanguilla	A anguilla 3a	3a	cocaine- and amphetamine-regulated transcript 4	Anguilla anguilla		XP_035286029.1
6Aanguilla	A anguilla 2b1	2b	chr4	Anguilla anguilla	NC_049204.1:21673791-21676126
7Aanguilla	A anguilla 4	4	chr10	Anguilla anguilla	NC_049210.1:c36050000-36045000
9Aanguilla	A anguilla 1a	1a	chr1	Anguilla anguilla	NC_049201.1:67974000-67977800
1Cchanos	C chanos 2b1	2b	cocaine- and amphetamine-regulated transcript protein	Chanos chanos		XP_030647816.1
2Cchanos	C chanos 2b2	2b	cocaine- and amphetamine-regulated transcript protein-like	Chanos chanos		XP_030631728.1
3Cchanos	C chanos 1b1b	1b	cocaine- and amphetamine-regulated transcript 2	Chanos chanos		XP_030622013.1
4Cchanos	C chanos 1b1a	1b	cocaine- and amphetamine-regulated transcript protein-like	Chanos chanos		XP_030621851.1
5Cchanos	C chanos 3b	3b	cocaine- and amphetamine-regulated transcript-like	Chanos chanos		XP_030648157.1
6Cchanos	C chanos 3a	3a	cocaine- and amphetamine-regulated transcript 4	Chanos chanos		XP_030645346.1
1Sformosus	S formosus 2b	2b	cocaine- and amphetamine-regulated transcript protein	Scleropages formosus		XP_018601386.2
2Sformosus	S formosus 1b1a	1b	cocaine- and amphetamine-regulated transcript protein-like	Scleropages formosus		XP_029109543.1
3Sformosus	S formosus 1b1b	1b	cocaine- and amphetamine-regulated transcript protein-like	Scleropages formosus		XP_018618995.1
4Sformosus	S formosus 3b	3b	cocaine- and amphetamine-regulated transcript-like	Scleropages formosus		XP_018619006.1
5Sformosus	S formosus 1a1	1a	cocaine- and amphetamine-regulated transcript protein-like	Scleropages formosus		XP_018620359.1
6Sformosus	S formosus 3a	3a	cocaine- and amphetamine-regulated transcript 4	Scleropages formosus		XP_029104353.1
7Sformosus	S formosus 1a2	1a	new	Scleropages formosus	NC_041828.1:c4041200-4040900
1Dclupeoides	D clupeoides 2b1	2b	cocaine- and amphetamine-regulated transcript protein	Denticeps clupeoides		XP_028856736.1
2Dclupeoides	D clupeoides 2b2	2b	cocaine- and amphetamine-regulated transcript protein-like	Denticeps clupeoides		XP_028832370.1
3Dclupeoides	D clupeoides 1b1	1b	cocaine- and amphetamine-regulated transcript-like	Denticeps clupeoides		XP_028823876.1
4Dclupeoides	D clupeoides 1b2	1b	cocaine- and amphetamine-regulated transcript 2	Denticeps clupeoides		XP_028813309.1
5Dclupeoides	D clupeoides 3a	3a	cocaine- and amphetamine-regulated transcript 4	Denticeps clupeoides		XP_028820361.1
6Dclupeoides	D clupeoides 1a	1a		Denticeps clupeoides	NC_041711.1:c29995000-29990000
1Omordax	O mordax 2b	2b	cocaine- and amphetamine-regulated transcript protein-like	Osmerus mordax		XP_067099843.1
2Omordax	O mordax 4	4	cocaine- and amphetamine-regulated transcript protein-like	Osmerus mordax		XP_067087659.1
3Omordax	O mordax 1b2	1b	cocaine- and amphetamine-regulated transcript protein-like	Osmerus mordax		XP_067105130.1
4Omordax	O mordax 1b1	1b	cocaine- and amphetamine-regulated transcript 2	Osmerus mordax		XP_067091035.1
5Omordax	O mordax 3a	3a	cocaine- and amphetamine-regulated transcript 4	Osmerus mordax		XP_067112485.1
6Omordax	O mordax 3b	3b	cocaine- and amphetamine-regulated transcript-like	Osmerus mordax		XP_067105272.1
7Omordax	O mordax 1a	1a		Osmerus mordax	NC_090055.1:11105700-11111000
1Acatesbeiana	A catesbeiana 2a	2a	cocaine- and amphetamine-regulated transcript protein-like	Aquarana catesbeiana		XP_073449836.1
2Acatesbeiana	A catesbeiana 4	4	cocaine- and amphetamine-regulated transcript protein	Aquarana catesbeiana		XP_073480495.1
3Acatesbeiana	A catesbeiana 1b	1b	cocaine- and amphetamine-regulated transcript protein-like	Aquarana catesbeiana		XP_073474658.1
4Acatesbeiana	A catesbeiana 3a2	3a	cocaine- and amphetamine-regulated transcript protein-like	Aquarana catesbeiana		XP_073474660.1
5Acatesbeiana	A catesbeiana 3a1	3a	cocaine- and amphetamine-regulated transcript protein-like	Aquarana catesbeiana		XP_073465314.1
6Acatesbeiana	A catesbeiana 1a	1a	cocaine- and amphetamine-regulated transcript protein-like	Aquarana catesbeiana		XP_073465316.1
1Bbufo	B bufo 2a	2a	cocaine- and amphetamine-regulated transcript protein-like	Bufo bufo		XP_040276307.1
2Bbufo	B bufo 4	4	cocaine- and amphetamine-regulated transcript protein	Bufo bufo		XP_040276127.1
3Bbufo	B bufo 1b	1b	cocaine- and amphetamine-regulated transcript protein-like	Bufo bufo		XP_040271710.1
4Bbufo	B bufo 3a2	3a	cocaine- and amphetamine-regulated transcript protein-like	Bufo bufo		XP_040271709.1
5Bbufo	B bufo 3a1	3a		Bufo bufo	NC_053399.1:c100083000-100077000
6Bbufo	B bufo 1a	1a	chromosome 11	Bufo bufo	NC_053399.1:c100066000-100060000
1Municolor	M unicolor 2a	2a	cocaine- and amphetamine-regulated transcript protein-like	Microcaecilia unicolor		XP_030075880.1
2Municolor	M unicolor 1b	1b	cocaine- and amphetamine-regulated transcript protein-like	Microcaecilia unicolor		XP_030046287.1
3Municolor	M unicolor 3a	3a	cocaine- and amphetamine-regulated transcript protein-like	Microcaecilia unicolor		XP_030046286.1
4Municolor	M unicolor 4	4	cocaine- and amphetamine-regulated transcript protein	Microcaecilia unicolor		XP_030048164.1
Oanatinus	O anatinus	M	cocaine- and amphetamine-regulated transcript protein	Ornithorhynchus anatinus		XP_028925665.1
Tlatirostris	T latirostris	M	cocaine- and amphetamine-regulated transcript protein	Trichechus manatus latirostris		XP_004374566.1
Dnovemcintus	D novemcintus	M	cocaine- and amphetamine-regulated transcript protein	Dasypus novemcinctus		XP_004465686.1
Sharrisii	S harrisii	M	cocaine- and amphetamine-regulated transcript protein	Sarcophilus harrisii		XP_031822636.1
Mdomestica	M domestica	M	cocaine- and amphetamine-regulated transcript protein	Monodelphis domestica		XP_056680709.1
Dgliroides	D gliroides	M	cocaine- and amphetamine-regulated transcript protein	Dromiciops gliroides		XP_043833212.1
1Cmilli	C milli 1	1b	cocaine- and amphetamine-regulated transcript protein-like	Callorhinchus milii		XP_042198955.1
2Cmilli	C milli 3	3b	cocaine- and amphetamine-regulated transcript protein	Callorhinchus milii		XP_007906583.2
3Cmilli	C milli M	M	cocaine- and amphetamine-regulated transcript protein	Callorhinchus milii		XP_007897981.1
Gaustralis1	G australis A	lamprey		Geotria australis	JAZEWU010000001: c16165659..16168009
Gaustralis2	G australis B	lamprey		Geotria australis	JAZEWU010000056.1:1490035-1493124
anole	A carolinensis 4	4	ocaine- and amphetamine-regulated transcript protein	Anolis carolinensis		XP_003216314.2
gekko1	G japonicus 4	4	cocaine- and amphetamine-regulated transcript protein	Gekko japonicus		XP_015277229.1
gekko2	G japonicus 2a	2a	cocaine- and amphetamine-regulated transcript protein-like	Gekko japonicus		XP_015278853.1
gekko3	G japonicus 1a	1a	cocaine- and amphetamine-regulated transcript protein-like	Gekko japonicus		XP_015267227.1
1cpb	C pbellii M	M	cocaine- and amphetamine-regulated transcript protein	Chrysemys picta bellii		XP_005288274.1
2cpb	C pbellii 1a	1a		Chrysemys picta bellii	NC_088810.1:24210000-24214000
3cpb	C pbellii 2a	2a	cocaine- and amphetamine-regulated transcript protein-like	Chrysemys picta bellii		XP_005278980.1
4cpb	C pbellii 1b1	1b	cocaine- and amphetamine-regulated transcript protein-like	Chrysemys picta bellii		XP_005300685.1
Not in final alignment or tree
Cintestinalis	not in tree		TPA: hypothetical Ciona neural peptide	Ciona intestinalis		FAA00720.1
Sclava	not in tree		uncharacterized protein LOC120342641 isoform X1	Styela clava		XP_039267492.2
Bfloridae	not in tree		uncharacterized protein LOC118412005	Branchiostoma floridae		XP_035670473.1
Alucayanum	not in tree			Asymmetron lucayanum	LZCU01146188.1:2107-4979
11Ssalar	missing C			Salmo salar	NC_059446.1:79944000-79946000
7Cchanos	missing C			Chanos chanos	NC_044506.1:c19005000-18997000
9Salpinus	missing C		cocaine- and amphetamine-regulated transcript protein	Salvelinus alpinus		XP_071229994.1
8Aanguilla	missing C			Anguilla anguilla	NC_049208.1:c45516000-45511500
Potential pseudogenes or Partial genes
Salmo salar P1	NC_059451.1:99375000-99377500	sequence may have frameshift in beginning
Salmo salar P2	NC_059457.1:18847000-18849500	Stop codons in last exon
Salmo salar P3	NC_059467.1:c34583000-34578000	sequence maybe pseudo – missing cysteines
Salmo salar P4	NC_059468.1:12396630-12398700	No viable methionine
Salvelinus alpinus P1	NC_092090.1:90743000-90746813	Frameshifts in first exon, opposite nol6, looks like repeat error
Salvelinus alpinus P2	NC_092100.1:c44384124-44381093	Frameshift in last exon
