# Supplementary material for: Cocaine- and amphetamine-regulated transcripts in two percomorphs: evolutionary conservation and energy-status dependent responses
Source: Front Endocrinol (Lausanne). 2026 Jun 30;17:1870522. doi: 10.3389/fendo.2026.1870522 (PMC13364575; doi:10.3389/fendo.2026.1870522)
Supplement: Supplementary file 7 [file Table6.xlsx]

## Sheet: Primers
Species	Application	Primer	Position	5’ to 3’ Sequence	Efficiency	R2
Nile tilapia	Cloning	oncart1b1-f	96	CTGCGCTTTCTTTGCTGTGT
		oncart1b1-r	456	ACTCTTGTGACATGATCTAATTTGC
		oncart1b2-f	55	CGGTGGAGCGACTATTTGAGA
		oncart1b2-r	511	TCCCTCTGTCTCAGTGCTACAT
		oncart2a-f	115	GAAAAGAGCTCCACCCGCT
		oncart2a-r	513	TTCCGTTATTTCTTGCACTTCTGT
		oncart2b-f	499	CGTTACCTGTCGGGAGTCCT
		oncart2b-r	880	TCTGAACAACAGGACTTTAGCGT
		oncart3a-f	76	TCAGACACCACAGAAGAAGAGT
		oncart3a-r	520	TCATGAGGAAAATGTGTGAGCG
		oncart3b-f	199	GGCTGTGTGAACCGGTATAAG
		oncart3b-r	697	ACAAACTAAAGGAAAGCCCTGG
		oncart4-f	4	CAAGGTAGCCAAGCACAGGA
		oncart4-r	439	CCCCTCCTTTTGCTTTTACAGT
	qPCR	oncart1b1-f	30	GGTGCTACTATCTGCGCTGT	101.16	0.999
		oncart1b1-r	159	GGTTTGCAGTCTCTCCAGCA
		oncart1b2-f	270	AAAAGCTGCAGGCTAAACGG	98.79	0.993
		oncart1b2-r	372	AGTCGCACATCTTGCCGATT
		oncart2a-f	74	TGCTACGCCTACCTGTACCT	95.58	0.99
		oncart2a-r	220	GGGCATCTCTTTGCTCCTCA
		oncart2b-f	124	ATACGACGCCATCGAGACAC	100.72	0.988
		oncart2b-r	241	AGCTAGCCAGCCGAGTTTTT
		oncart3a-f	146	TGTCAAGGCCAAAGGTCAGG	110.86	0.99
		oncart3a-r	288	TTCTCCACAGAGAGACCGGC
		oncart3b-f	143	GCTTCCTCTTTTCTCAGGGGA	100.86	0.995
		oncart3b-r	263	CGCAGAAGACTTTGGAGAGGA
		oncart4-f	106	GGCTGCAGTCATGTCCAAAC	96.11	0.986
		oncart4-r	245	ACTGGAAACGGATGGTTCTGA
		on18s-f	660	GCACCACCACCCACAGAATC	100.34	0.996
		on18s-r	897	CGACCATAAACGATGCCAACTAG
		onef1α-f	640	GGAGACCAGTGACAAGATGAG	97.02	0.976
		onef1α-r	790	GTTCCGATACCGCCAATCT
Gilthead seabream	Cloning	sacart1b1-f	83	GACACCTGGAGGACAGACAGA
		sacart1b1-r	571	CAGCTGACAAACATCTGCACT
		sacart1b2-f	56	TATTTGAGACGGGGACAGGG
		sacart1b2-r	497	TCTTCTTCTCCTCTCCGCAC
		sacart2a-f	47	TCCTCCGCCAATTTAAGAGA
		sacart2a-r	733	GCTTTACTGTCTCCACCTGTG
		sacart3a-f	9	CACAAGTGAGGAGGGAGGAG
		sacart3a-r	655	TCTGAGAGACGCTGAGACTGA
		sacart3b-f	36	TCTGCTCCTCCACTCCTGAC
		sacart3b-r	556	CAGGCAACGATGCATAACAG
		sacart4-f	12473296	ACATATCTGGGTCAGCTCCG
		sacart4-r	12474046	GGAATACCTGAGGACAATGTAGT
	qPCR	sacart1b1f-f	257	TACCACTACTCCAACTCCAACA	112	0.953
		sacart1b1f-r	341	CACCTGTCCGTACTTCTTCTC
		sacart1b1-fnew	244	GGACGTGCAGGACTACCAC	99.35	0.993
		sacart1b1-rnew	380	CCTGACGGCACAGTGCTC
		sacart1b2-f	318	CTGCCTATGTGGGAGAAGAAA	96.13	0.961
		sacart1b2-r	404	GGGACAGTCGCACATCTTC
		sacart1b2-fnew	270	CTGCTCGGAGCTCTCTCCAA	96.13	0.961
		sacart1b2-rnew	419	ACAGTCGCACATCTTCCCGAT
		sacart2a-f	541	AAACTCGGGCTGGGAAATGT	96.56	0.985
		sacart2a-r	587	GACAGACGGATACAGACCTTCA
		sacart3a-f	384	AAGAAGGCCAGCGTCATCC	99.78	0.985
		sacart3a-r	461	TTCCTCTCAGACAGTCGCAC
		sacart3b-f	290	CACCGAGAAGAGAGGAAGCA	90	0.986
		sacart3b-r	402	AGATGCATTTGAGCAGGTAGGA
		sacart4-f	12473709	GCCTGTGGTATGTAACGCA	119	0.993
		sacart4-r	12473861	GGTCTCCTGGATCACACTGAG
		sa18sf	478	CGAGCAATAACACGTCTGTG	99.26	0.991
		sa18sr	689	GGGCAGGGACTTAATCAA
		saef1α-f	1539	CATCCAGCAACAAGAAGTG	97.4	0.996
		saef1α-r	1627	CAGCATAAGCCAGTCCTT
