# Supplementary material for: Cocaine- and amphetamine-regulated transcripts in two percomorphs: evolutionary conservation and energy-status dependent responses
Source: Front Endocrinol (Lausanne). 2026 Jun 30;17:1870522. doi: 10.3389/fendo.2026.1870522 (PMC13364575; doi:10.3389/fendo.2026.1870522)
Supplement: Supplementary file 8 [file Table7.xlsx]

## Sheet: Identitity and Similarity
	π		Percent (%) Identity
			oncart1b1	oncart1b2	oncart2a	oncart2b	oncart3a	oncart3b	oncart4	sacart1b1	sacart1b2	sacart2	sacart3a	sacart3b	sacart4	drcart1	drcart2	drcart3	drcart4	ggcart1	ggcart2	mmcart	hscart
	Percent (%) Similarity	oncart1b1	0	53.333	41.964	40.179	28.696	24.516	38.596	90.385	53.333	41.964	30.435	24.516	37.719	42.727	55.833	54.237	33.333	44.348	32.759	47.863	47.009
		oncart1b2	74.167	0	46.875	45.833	29.508	25.466	38.843	55	92.126	48.76	30.328	25.466	41.322	43.333	70.833	70	31.667	55.372	37.097	60	58.333
		oncart2a	68.75	66.406	0	56.881	33.929	23.684	39.286	44.643	46.094	91.589	34.821	23.684	40.179	60.55	42.975	44.915	34.862	52.212	42.982	52.991	52.137
		oncart2b	66.071	70.833	80.734	0	30.909	24	39.286	41.071	45.833	56.881	30.909	24	36.607	61.682	45.833	41.88	30.556	51.351	40.351	48.276	47.414
		oncart3a	55.652	55.738	61.607	58.182	0	27.152	25.217	28.696	30.328	35.714	85.455	27.152	26.957	30.909	30.328	33.613	64.545	38.393	26.496	34.746	33.898
		oncart3b	40.645	46.584	46.053	42	47.02	0	18.831	23.871	25.466	24.342	26.49	100	21.429	19.333	24.224	24.051	30	26.974	19.231	26.752	26.752
		oncart4	55.263	59.504	69.643	62.5	56.522	42.208	0	38.596	38.017	37.5	26.087	18.831	74.107	37.5	38.017	38.655	28.319	39.13	29.06	39.316	39.316
		sacart1b1	96.154	76.667	70.536	68.75	57.391	43.226	58.772	0	55	44.643	30.435	23.871	36.842	43.243	55.833	53.39	33.333	47.826	34.483	51.282	50.427
		sacart1b2	74.167	98.425	67.969	72.5	55.738	46.584	59.504	76.667	0	47.934	30.328	25.466	39.669	43.333	70.833	68.333	30.833	54.545	37.097	60	57.5
		sacart2	67.857	70.248	96.262	79.817	62.5	46.053	69.643	69.643	71.901	0	36.607	24.342	37.5	60.55	43.802	45.763	35.78	54.867	43.86	53.846	52.991
		sacart3a	53.913	56.557	63.393	60.909	94.545	47.682	57.391	56.522	56.557	63.393	0	26.49	26.087	31.818	31.967	34.454	64.545	39.286	26.496	33.898	33.898
		sacart3b	40.645	46.584	46.053	42	47.02	100	42.208	43.226	46.584	46.053	47.682	0	21.429	19.333	24.224	24.051	30	26.974	19.231	26.752	26.752
		sacart4	59.649	62.81	73.214	68.75	59.13	42.857	89.286	62.281	63.636	73.214	59.13	42.857	0	35.714	37.19	38.655	30.973	37.391	25.641	38.462	39.316
		drcart1	68.182	67.5	82.569	88.785	61.818	47.333	64.286	69.369	69.167	82.569	62.727	47.333	69.643	0	42.5	41.88	31.481	51.351	42.105	53.448	51.724
		drcart2	72.5	84.167	67.769	65.833	56.557	47.826	61.983	74.167	84.167	68.595	57.377	47.826	63.636	68.333	0	66.667	30.833	52.893	37.903	56.667	53.333
		drcart3	77.119	90	72.881	67.521	57.143	48.101	61.345	79.661	90	73.729	57.983	48.101	65.546	72.65	84.167	0	35.043	49.153	33.058	50.42	48.739
		drcart4	56.757	55.833	68.807	61.111	79.091	50	59.292	58.559	56.667	68.807	80	50	61.947	63.889	59.167	59.829	0	38.739	25.439	36.207	35.345
		ggcart1	67.826	70.248	73.451	70.27	62.5	50	62.609	69.565	71.074	74.336	64.286	50	66.087	72.072	66.116	71.186	65.766	0	44.828	66.102	66.949
		ggcart2	56.897	62.097	64.035	64.912	53.846	37.821	55.556	57.759	62.097	65.789	54.701	37.821	58.12	62.281	62.097	59.504	56.14	65.517	0	39.669	38.017
		mmcart	69.231	76.667	76.923	71.552	57.627	49.045	70.085	72.65	79.167	74.359	57.627	49.045	70.94	74.138	75.833	77.311	64.655	74.576	61.157	0	96.552
		hscart	68.376	76.667	77.778	71.552	58.475	49.045	70.94	71.795	79.167	75.214	58.475	49.045	70.94	74.138	75.833	77.311	65.517	74.576	61.157	100	0
